# Supplementary material for: The Effects of Non-Pharmaceutical Interventions on COVID-19 Epidemic Growth Rate during Pre- and Post-Vaccination Period in Asian Countries
Source: Int J Environ Res Public Health. 2022 Jan 20;19(3):1139. doi: 10.3390/ijerph19031139 (PMC8834794; doi:10.3390/ijerph19031139)
Supplement: Supplementary file 1 [file ijerph-19-01139-s001.zip]

Archive with 1 entries (1 files):
- ijerph-1453458-supplementary.pdf
